# Supplementary material for: Live high, train smart: translating altitude physiology to best practice with mechanistic insights
Source: Front Physiol. 2026 May 11;17:1834288. doi: 10.3389/fphys.2026.1834288 (PMC13199005; doi:10.3389/fphys.2026.1834288)
Supplement: Supplementary file 1 [file Table1.xlsx]

## Sheet: Sheet1
	Faiss & Girard 2026	List of altitude/hypoxic training studies with effects (Positive mechanisms, no additional benefit, negative mechanisms)
#	Study first author	Year	DOI or PMID	Protocol Family	Effects	Variable/Mechanisms
1	Roskamm et al.	1969	10.1152/jappl.1969.27.6.840	CHT	No benefit	similar Vo2max
2	Emonson et al.	1997	10.1007/s004210050206	CHT	No benefit	similar Vo2max
3	Katayama et al.	1999	10.1152/jappl.1999.86.6.1805	CHT	No benefit	similar Vo2max
4	Bailey et al.	2000	10.1136/bjsm.34.3.210	CHT	Positive	similar Vo2max
5	Geiser et al.	2001	10.1055/s-2001-18521	CHT	No benefit	similar Vo2max
6	Vogt et al.	2001	10.1152/jappl.2001.91.1.173	CHT	Positive	Submax markers improved
7	Karlsen et al.	2002	10.1186/1476-5918-2-4	CHT	No benefit	similar aerobic O2 gains
8	Hendriksen & Meeuwsen	2003	10.1007/s00421-002-0708-z	CHT	Positive	Peak power output improved
9	Ventura et al.	2003	10.1055/s-2003-39086	CHT	No benefit	No change in VO2max
10	Katayama et al.	2003	10.1089/152702903769192250	CHT	No benefit	No change in VO2max
11	Messonnier et al.	2004	10.1007/s00421-004-1117-2	CHT	No benefit	Seitz: mixed TT/TTE response
12	Morton & Cable	2005	10.1080/00140130500100959	CHT	No benefit	Insufficient load
13	Gore et al.	2006	10.1152/japplphysiol.00342.2006	CHT	No benefit	no Hbmass gain
14	Hinckson et al.	2007	10.1136/bjsm.2006.033712	CHT	Negative	Peak power and speed rugby players
15	Roels et al.	2007	10.1007/s00421-007-0506-8	CHT	No benefit	Similar peak power output gains
16	Hamlin & Hellemans	2007	10.1080/02640410600718129	CHT	Positive	Muscular efficiency
17	Haufe et al.	2008	10.1249/MSS.0b013e31817f1988	CHT	No benefit	similar Vo2max
18	Chobanyan-Jürgens et al.	2019	10.1210/jc.2019-00411	CHT	No benefit	Continuous LLTH; older/untrained cohort
19	Terrados et al.	1988	10.1007/BF00640664	IHT	No benefit	Similar peak power output
20	Martino et al.	1995	MSSE, 27, Supplement abstract 37	IHT	Positive	Improved swim performance
21	Truijens et al.	2003	10.1152/japplphysiol.00079.2002	IHT	No benefit	similar Vo2max
22	Katayama et al.	2004	10.1007/s00421-004-1054-0	IHT	No benefit	VO2max no change
23	Roels et al.	2005	10.1249/01.MSS.0000150077.30672.88	IHT	No benefit	similar aerobic O2 gains
24	Abellan et al.	2005	PMID:15642679	IHT	No benefit	No changes in hematological variables
25	Dufour et al.	2006	10.1152/japplphysiol.00742.2005	IHT	Positive	Peripheral adaptations
26	Bonetti et al.	2006	10.1123/ijspp.1.3.246	IHT	Positive	Neuromuscular efficiency
27	Ponsot et al.	2006	10.1152/japplphysiol.00361.2005	IHT	Positive	Submax markers improved (Threshold VO2)
28	Wood et al.	2006	10.1080/17461390600571005Digital Object Identifier (DOI)	IHT	Positive	High intensity running performance
29	Lecoultre et al.	2010	10.1113/expphysiol.2009.050690	IHT	No benefit	Similar cycling TT performance improvement
30	Debevec et al.	2010	10.3357/asem.2660.2010	IHT	No benefit	Time to exhaustion improved similarly
31	Hamlin et al.	2010	10.1111/j.1600-0838.2009.00946.x	IHT	Positive	Wingate performance
32	Mao et al.	2011	10.1152/japplphysiol.00096.2011	IHT	No benefit	similar Vo2max
33	Czuba et al.	2011	PMID:24149312	IHT	Positive	positive submax/performance signal
34	Holliss et al.	2013	10.1152/japplphysiol.01331.2012	IHT	No benefit	similar Vo2max
35	Manimmanakorn et al.	2013	10.1007/s00421-013-2605-z	IHT	Positive	Strength gain IHT only
36	Holliss et al.	2014	10.1519/JSC.0000000000000406	IHT	Positive	submaximal variables improved
37	Robach et al.	2014	10.1249/JSM.0000000000000070	IHT	No benefit	similar Vo2max
38	Czuba et al.	2018	10.5114/biolsport.2018.70750	IHT	Positive	positive submax/performance signal
39	Buskirk et al.	1967	10.1152/jappl.1967.23.2.259	LHTH	Negative	Reduced load
40	Adams et al.	1975	10.1152/jappl.1975.39.2.262	LHTH	Negative	Reduced intensity
41	Miyashita et al.	1988	10.7600/jspfsm1949.37.111	LHTH	No benefit	Low stimulus
42	Mizuno et al.	1990	10.1152/jappl.1990.68.2.496	LHTH	Positive	Peripheral adaptations
43	Svedenhag et al.	1991	10.1111/j.1600-0838.1991.tb00297.x	LHTH	No benefit	Insufficient stimulus
44	Ingjer & Myhre	1992	10.1080/02640419208729905	LHTH	No benefit	Limited transfer
45	Jensen et al.	1993	10.1111/j.1600-0838.1993.tb00391.x	LHTH	No benefit	Timing issues
46	Burtscher et al.	1996	10.1007/BF02376773	LHTH	No benefit	Variable response
47	Gore et al.	1997	10.1152/jappl.1997.82.1.297	LHTH	Positive	Hbmass / VO2max
48	Bailey et al.	1998	10.1007/s004210050460	LHTH	Negative	Illness / immune
49	Heinicke et al.	2005	10.1055/s-2004-821052	LHTH	Positive	Hbmass
50	Bonne et al.	2014	10.1007/s00421-014-2861-0	LHTH	Positive	Hbmass
51	Rodriguez et al.	2015	10.1249/MSS.0000000000000626	LHTH	Negative	Immediate performance decrease and later increase
52	Sharma et al.	2019	10.1123/ijspp.2018-0104	LHTH	Positive	training load
53	Krumm et al.	2024	10.1002/ejsc.12161	LHTH	Positive	Hbmass
54	Mujika et al.	2024	10.3389/fphys.2024.1474479	LHTH	No benefit	No performance gains despite better performance at altitude
55	Cubel et al.	2025	10.1113/EP092968	LHTH	Positive	No performance gains despite better performance at altitude
56	Hinckson et al.	2005	10.1016/s1440-2440(05)80061-1	LHTL	No benefit	Time to exhaustion / Lactate threshold speed
57	Stray-Gundersen et al. 1994	1994	10.1002/ejsc.12161	LHTL	Positive	5000m TT improvement
58	Mattila and Rusko	1996	10.1055/s-2004-821052	LHTL	Positive	Increased EPO and reticulocytes
59	Levine et al.	1997	10.1249/MSS.0000000000000626	LHTL	No benefit	Hbmass but no performance gain
60	Martin et al.	1997	10.3389/fphys.2024.1474479	LHTL	No benefit	Training load
61	Nummela et al.	1998	10.1123/ijspp.8.4.366	LHTL	No benefit	Limited exposure
62	Ashenden et al. 1999	1999	10.1113/EP092968	LHTL	No benefit	Hbmass and reticulocytes no change
63	Rusko et al.	1999	10.1007/s004210050473	LHTL	No benefit	Inconsistent Hbmass change and variable performance effects
64	Nummela and Rusko	2000	10.1080/02640410050074340	LHTL	Positive	400m run performance improvement
65	Gore et al.	2001	10.1046/j.1365-201X.2001.00906.x	LHTL	Positive	Muscle buffer capacity
66	Hahn et al.	2001	10.2165/00007256-200131070-00008	LHTL	No benefit	Stimulus to weak
67	Witkowski et al.	2001	10.1097/00005768-200105001-01642	LHTL	Positive	TT and VO2max gains in some altitude groups
68	Stray-Gundersen et al.	2001	10.1152/jappl.2001.91.3.1113	LHTL	Positive	Hbmass
69	Dehnert et al.	2002	10.1055/s-2002-35533	LHTL	Positive	Maintained training intensity
70	Townsend et al.	2002	10.1152/japplphysiol.00381.20	LHTL	Positive	Improved hypoxic ventilatory response
71	Roberts et al.	2003	10.1007/s00421-002-0720-3	LHTL	Positive	Gain in VO2max
72	Clark et al.	2004	10.1152/japplphysiol.00799.2003	LHTL	Mixed/unclear	Reduced lactate
73	Saunders et al.	2004	10.1152/japplphysiol.00725.2003	LHTL	Positive	Training load
74	Friedmann et al.	2005	10.1007/s00421-004-1284-4	LHTL	Positive	Hbmass
75	Robach et al.	2006	10.1007/s00421-006-0240-7	LHTL	Mixed/unclear	Increased hematological markers
76	Brugniaux et al.	2006	10.1152/japplphysiol.00808.2005	LHTL	Positive	Gain Hbmass, increased EPO
77	Wehrlin et al.	2006	10.1152/japplphysiol.01284.2005	LHTL	Positive	Hbmass
78	Basset et al.	2006	10.1113/expphysiol.2005.031682	LHTL	Positive	Gain Hbmass, increased EPO
79	Clark et al.	2009	10.1007/s00421-009-1027-4	LHTL	Positive	Gain Hbmass, increased EPO
80	Saunders et al.	2009	10.1016/j.jsams.2007.08.014	LHTL	Mixed/unclear	Gain Hbmass but not VO2max
81	Robertson et al. 2010a	2010	10.1007/s00421-010-1516-5	LHTL	No benefit	Swim TT no significant gain
82	Saunders et al.	2010	10.1249/MSS.0b013e3181b34b57	LHTL	Positive	Gain Hbmass and VO2max
83	Garvican et al.	2011	10.1007/s00421-010-1732-z	LHTL	Mixed/unclear	Gain Hbmass only responder group
84	Gough et al.	2012	10.1007/s00421-011-2291-7	LHTL	No benefit	Training load
85	Garvican et al.	2012	10.1111/j.1600-0838.2010.01145.x	LHTL	Positive	Gain Hbmass
86	Siebenmann et al.	2012	10.1152/japplphysiol.00388.2011	LHTL	No benefit	No change VO2max nor TT
87	Wächsmuth et al.	2013	10.1007/s00421-012-2536-0	LHTL	No benefit	Hbmass gain but not performance
88	Garvican-Lewis et al.	2013	10.1136/bjsports-2013-092746	LHTL	Positive	Hbmass gain
89	Humberstone-Gough et al.	2013	PMID:24149143	LHTL	Mixed/unclear	Increased running economy, no Vo2max gain
90	Neya et al.	2013	10.1123/ijspp.8.4.366	LHTL	Positive	Hbmass and VO2max gains
91	Hauser et al.	2016	10.1249/MSS.0000000000000808	LHTL	Positive	Hbmass gains but individual response
92	Bejder et al.	2017	10.1007/s00421-017-3586-0	LHTL	No benefit	TT no change
93	Robach et al.	2018	10.1111/sms.13075	LHTL	No benefit	No gain in Hbmass nor TT performance
94	Schmitt et al.	2018	10.1007/s00421-017-3784-9	LHTL	Positive	Increased VO2max
95	Carr et al.	2019	10.1123/ijspp.2018-0099	LHTL	Mixed/unclear	VO2max no change, TT increased
96	Park et al.	2019	PMID:31427864	LHTL	Positive	TT performance increased
97	Kettunen et al.	2023	10.1111/sms.14378	LHTL	No benefit	Gains similar in control group
98	Galvin et al.	2013	10.1136/bjsports-2013-092826	RSH	Positive	Yo-Yo Intermittent recovery test performance
99	Faiss et al.	2013	10.1371/journal.pone.0056522	RSH	Positive	Sprint power output and number of RSA sprints
100	Gatterer et al.	2014	PMID:25435763	RSH	Positive	Yo-Yo Intermittent recovery test performance
101	Kasai et al.	2015	10.1186/s40064-015-1041-4	RSH	Positive	Sprint power output during RSA
102	Gatterer et al.	2015	10.1139/apnm-2014-0479	RSH	Positive	Yo-Yo Intermittent recovery test performance
103	Faiss et al.	2015	10.1249/MSS.0000000000000464	RSH	Positive	Sprint power output and number of RSA sprints
104	Brocherie et al.	2015	10.1519/JSC.0000000000000590	RSH	Positive	First sprint power output and RSA time
105	Goods et al.	2015	PMID:26336357	RSH	Positive	Sprint power output during RSA
106	Montero & Lundby	2017	10.1123/ijspp.2015-0691	RSH	No benefit	Similar RSA gains compared to Control
107	Kasai et al.	2017	10.1055/s-0043-117413	RSH	Positive	Sprint power output during RSA
108	Hamlin et al.	2017	10.3389/fphys.2017.00024	RSH	Positive	Yo-Yo Intermittent recovery test performance & RSA fatigue
109	Brechbuhl et al.	2018	10.1055/a-0719-4797	RSH	Positive	Tennis intermittent test performance
110	Kasai et al.	2019	10.1519/JSC.0000000000001954	RSH	Positive	Sprint power output during RSA
111	Beard et al.	2019	10.1123/ijspp.2018-0170	RSH	Positive	Sprint power output during RSA
112	Wang et al.	2019	10.1080/07315724.2018.1475269	RSH	Positive	Sprint power output during RSA
113	Brechbuhl et al.	2020	10.3389/fphys.2020.588821	RSH	Positive	Tennis intermittent test performance & ball accuracy test
114	Kong et al.	2022	10.1016/j.jesf.2022.01.005	RSH	Positive	Peak Oxygen consumption
115	Shi et al.	2023	10.1007/s00421-023-05252-x	RSH	Positive	Yo-Yo Intermittent recovery test performance & RSA fatigue
116	Brocherie et al.	2023	10.1249/MSS.0000000000003226	RSH	No benefit	Similar RSA distance gains
117	Piperi et al.	2024	10.1249/MSS.0000000000003485	RSH	Positive	Number of sprints to exhaustion
118	Birol et al.	2024	10.1016/j.heliyon.2024.e27607	RSH	No benefit	Similar RSA gains compared to Control
119	Lanfranchi et al.	2024	10.1096/fj.202302084RR	RSH	Positive	Wingate performance
120	Friedmann et al.	2003	10.1007/s00424-003-1133-9	RTH	No benefit	Low-load high-repetition in hypoxia
121	Nishimura et al.	2010	10.1123/ijspp.5.4.497	RTH	Positive	Hypoxia increases muscle hypertrophy
122	Manimmanakorn et al.	2013	10.1016/j.jsams.2012.08.009	RTH	No benefit	Female netball cohort
123	Ho et al.	2014	10.1519/JSC.0000000000000289	RTH	No benefit	Squat RM / lean mass
124	Kon et al.	2014	10.14814/phy2.12033	RTH	No benefit	Bench press + leg press
125	Kurobe et al.	2015	10.1111/cpf.12147	RTH	No benefit	Upper arm muscle thickness
126	Chycki et al.	2016	10.1515/hukin-2016-0013	RTH	No benefit	RTH lean mass study
127	Inness et al.	2016	10.3389/fphys.2016.00502	RTH	No benefit	Heavy-load squat/deadlift/lunge
128	Yan et al.	2016	10.1519/JSC.0000000000001056	RTH	No benefit	Moderate and high hypoxia back squat
129	Mayo et al.	2018	10.1089/ham.2017.0099	RTH	No benefit	High-load team-sport strength
130	Martínez-Guardado et al.	2019	10.1080/17461391.2018.1564796	RTH	Positive	Heavy-load full-body strength (Deadlift improved)
131	Ramos-Campo et al.	2019	10.1519/JSC.0000000000002975	RTH	No benefit	Muscle thickness study
132	Fashi & Ahmadizad	2020	10.1016/j.scispo.2020.10.003	RTH	No benefit	RTH CSA / squat
133	Honda et al.	2020	10.1089/ham.2019.0089	RTH	No benefit	Bench press + leg press
134	Martínez-Guardado et al.	2020	10.5114/biolsport.2020.93037	RTH	No benefit	Bench press etc under hypoxia
135	Törpel et al.	2020	10.3389/fphys.2020.00335	RTH	No benefit	Machine-based resistance circuit
136	van Doorslaer de ten Ryen et al.	2021	10.1096/fj.202100105R	RTH	Positive	One-leg extension muscle thickness
